# Supplementary material for: Expression of insulin-like growth factor I and its receptor in the liver of children with biopsy-proven NAFLD
Source: PLoS One. 2018 Jul 31;13(7):e0201566. doi: 10.1371/journal.pone.0201566 (PMC6067746; doi:10.1371/journal.pone.0201566)
Supplement: S1 Database — (XLSX) [file pone.0201566.s005.xlsx]

## Sheet: Sheet1
Patient Number	Sex	Age	BMI	BMI sds	Height (cm)	Weight	Waist Circumference	Tryglicerides	Cholesterol	HDL	LDL	Glucose	Insulin	Homa	ALT	AST	GGT	Mea+D:Rn IGF1R intensity/area (micronQ)	Mean CD68 total	Mean aSMA total	CD68+ IGF1R+/CD68+	Mean CD68+ IGF1R+	aSMA+ IGF1R+/aSMA	Mean aSMA+ IGF1R+	Mean aSMA+ IGF1+	aSMA+ IGF1+/aSMA	mean IGF1/area intensity/area (micronQ)	Fibrosis	Steatosis	Lobular Inflammation	Portal Inflammation	Ballooning	NAS	NASH
1	0	11	28.32	2.13	140	55.5	88	205	175	41	109	89	43.61	9.58343	31	29	19	51.3266	12.8333	2.5	0.480519	6.16667	0.133333	0.333333	0.83	0.332	47.2	1	1	1	1	1	3	0
2	1	11	24.02	1.76	145	50.5	83	153	194	38	138	92	16.76	3.80721	35	19	15	47.7644	11	2.16667	0.272727	3	0.461538	1	0.5	0.230769	52.3	1	0	1	1	2	3	0
3	0	13	34.8	2.38	157	85.5	92	99	133	44	87	70	16.24	2.80691	14	16	11	57.3289	6	0.5	0.138889	0.833333	0.333333	0.166667	0.33	0.66	35.3	1	0	1	1	1	2	0
4	1	10	22.74	1.74	159	57.5	82	238	195	50	69	72	42	7.46667	18	29	16	47.2559	9	0.5	0.388889	3.5	0.333333	0.166667	0.17	0.34	42.3	1	0	1	1	0	1	0
5	1	8						40	179	56	111	40		0	22	30	13	51.3294	12.3333	1.5	0.310811	3.83333	0.222222	0.333333	0.33	0.22	53.2	1	1	2	1	0	3	1
6	1	11	22.1	1.45	140	43.3	76	132	151	48	80	88	10.5	2.28148	23	25	14	50.0639	5.83333	0.833333	0.485714	2.83333	0.4	0.333333	0.33	0.396	47.4	1	1	1	1	2	4	1
7	0	11	22.64	1.67	140	47.6	82	72	100			79	16.2	3.16	112	16	15	53.249	5.33333	1.16667	0.5	2.66667	0.428571	0.5	0.33	0.282857	40.5	1	2	1	1	1	4	1
8	0	17	33.96	2.01	153	79.5	87	82	138	35	91	91	27.4	6.15654	23	29	21	51.8878	4	0.833333	0.583333	2.33333	0.4	0.333333	0.67	0.804	50.2	1	1	1	2	1	3	0
9	1	17	30.12	1.9	166	83	89	77	140	41	90	100	21.2	5.23457	21	20	9	41.157	7.5	2.33333	0.222222	1.66667	0.428571	1	1	0.428571	55.7334	1	2	2	2	1	5	1
10	1	13	26.57	1.83	157	65.5	89	97	167	33	123	87	25.29	5.43267	22	25	14	45.2001	6.16667	0.833333	0.378378	2.33333	0.4	0.333333	0.67	0.804	40.3	1	1	1	1	1	3	0
11	1	15	28.09	1.81	180	91	90	102	163			80	11	2.17284	24	27	13	53.5075	5	0.5	0.266667	1.33333	0	0	0.5	1	47.5	1	1	1	1	1	3	0
12	1	12	27.38	2	177	85	90.7	43	164	45	112	93	12	2.75556	45	53	18	29.5598	4.33333	1.33333	0.576923	2.5	0.625	0.833333	0.67	0.5025	32.6	1	3	1	1	1	5	1
13	1	15	28.09	1.81	178	89	79.5	49	102	36	55	90	16	3.55556	22	23	10	32.9517	12	0.5	0.527778	6.33333	0.333333	0.166667	0.17	0.34	30.1	1	2	1	1	1	4	1
14	1	11	22.86	1.59	162	60	95	134	120	48	69	93		0			15	47.4726	4	0.333333	0.291667	1.16667	0.5	0.166667	0.17	0.51	40.2	1	0	1	0	0	1	0
15	1	10	23.6	1.86	131	40.5	78	140	219	49	156	78	16.75	3.22593	135	63	36	23.4864	4	1	0.416667	1.66667	0.666667	0.666667	0.33	0.33	25.4	1	3	1	1	1	5	1
16	1	10	22.43	1.69	158	56	83	97	180	43	122	88	13.25	2.87901	70	36	36	27.9241	7.66667	1	0.630435	4.83333	0.166667	0.166667	0.5	0.5	26.2	1	3	1	2	1	5	1
17	0	13	23.58	1.36	157	60	90	72	66	40	14	79	12.76	2.48899	21	25	9	55.9679	15.1667	1.66667	0.230769	3.5	0.4	0.666667	0.67	0.402	50.4	2	3	1	1	1	5	1
18	0	13	30.9	2.14	153	73	90	96	147	49	76	82	36.3	7.34963	18	26	11	45.6844	11	0.5	0.19697	2.16667	2	1	1	2	35	2	0	1	1	0	1	0
19	1	14	29.43	2.04	163	78.2	90	62	124	40	77	85	25.4	5.33086	32	27	23	40.3831	4.5	3.16667	0.148148	0.666667	0.157895	0.5	1.5	0.473684	50.5418	2	3	1	1	2	6	1
20	1	17	26.26	1.31	174	79.5	87	40	95	35	52	90	14.9	3.31111	61	31	16	52.8659	7	1	0.333333	2.33333	0.666667	0.666667	1	1	50.4	2	3	1	1	1	5	1
21	0	13	34.04	2.34	157	83.9	75.3	102	210	40.6	149	80	21.6	4.26667	30	41	16	62.7076	6	0.333333	0.25	1.5	0	0	0.17	0.51	55.2	2	0	1	1	0	1	0
22	1	8						312	172	46	108	94	21.5	4.99012	42	32	30	41.9871	6.5	2	0.282051	1.83333	0.5	1	0.5	0.25	45.4	2	3	1	1	1	5	1
23	0	10	22.22	1.51	150	50	82	139	198	41	130	76	21.9	4.10963	26	27	9	56.6255	5.83333	0.833333	0.371429	2.16667	0.2	0.166667	0.33	0.396	54.2	2	1	1	1	1	3	0
24	1	17	30.12	1.9	167	84	97	61	131	49	73	86	13.4	2.84543	30	34	11	67.0644	5.5	0.5	0.30303	1.66667	0.333333	0.166667	0.33	0.66	53.6	2	1	1	1	1	3	0
25	1	3	23.82	4.19	95	21.5	62	168	122	31	54	77	18.36	3.49067	65	45	14	43.9615	7.66667	1.33333	0.304348	2.33333	0.125	0.166667	0.17	0.1275	48.4	2	0	1	1	1	2	0
26	0	10	23.2	1.68	143	47.5	76	118	162	37	116	71	15.84	2.77689	20	24	19	59.4825	5.5	0.666667	0.606061	3.33333	0.25	0.166667	0.5	0.75	58.5	2	1	1	2	2	4	1
27	1	14	20.9	0.62	167	58.6	72	81	181	64	103	79	26.41	5.15158	26	25	12	64.4057	5.16667	0.833333	0.451613	2.33333	0.4	0.333333	0.67	0.804	50.4	2	2	1	1	2	5	1
28	1	11	34.61	2.55	148	75.8	99	155	126	33	74	83	39.98	8.19343	25	23	33	29.4108	4.5	2.1	0.37037	1.66667	0	0	0.67	0.319048	34.5	2	1	2	1	2	5	1
29	1	13	29.14	2.09	155	70	89	161	143	35	30	91	33.7	7.5721	62	33	30	48.6147	11.5	1.5	0.318841	3.66667	0.333333	0.5	1	0.666667	36.4	2	2	1	2	1	4	1
30	0	17	30.63	1.74	149	68	84	120	147	47	85	102	15.23	3.8357	71	34	22	29.6698	4.33333	1.33333	0.384615	1.66667	0.5	0.666667	0.67	0.5025	41.4	2	3	1	1	1	5	1
31	0	12	45.2	2.85	118	63	101	156	160	59	129	83	12	2.45926	72	35	32	34.0088	5.16667	0.333333	0.354839	1.83333	1.5	0.5	0.5	1.5	36.5	2	1	1	1	0	2	0
32	1	11	29.48	2.29	145	62	81	86	191	44	132	87	12.5	2.68519	57	37	18	33.7615	3.33333	0.833333	0.15	0.5	1.2	1	1	1.2	46	2	3	1	1	1	5	1
33	1	16	31.51	2.12	169	90	92	73	106	43	48	76	21.82	4.09462	87	59	25	33.9709	9.33333	0.666667	0.678571	6.33333	0.25	0.166667	0.5	0.75	47.7	2	2	1	1	1	4	1
34	1	11.5	19.69	0.79	142.5	40	78.8	35	157	35	115	73	18.2	3.28049	40	41	13	28.4579	5	0.833333	0.866667	4.33333	0.8	0.666667	0.5	0.6	41.4	2	2	2	1	1	5	1
35	1	12	31.91	2.36	152	73.8	92	132	139	43	84	79	18.65	3.6379	54	38	18	36.4367	5.16667	1.83333	0.516129	2.66667	0.272727	0.5	1.33	0.725455	50.7383	2	2	1	2	2	5	1
36	1	15	32.45	2.25	172	96	97	207	187	55	107	81	29.63	5.926	208	105	84	39.7588	5.45786	1.73333	0.122148	0.666667	0.0961538	0.166667	0.67	0.386538	36.3	2	2	2	1	2	6	1
37	0	13	30	2.04	150	67.5	89	78	148	52	117	82	44.13	8.93496	71	47	14	44.4667	4.66667	2.66667	0.0714286	0.333333	0.1875	0.5	1.5	0.5625	58.4	3	3	2	1	1	6	1
38	0	11	28.87	2.18	168	81.5	95	224	186	39	135	80	10.4	2.05432	121	65	65	20.9659	4.66667	1.83333	0.642857	3	1	1.83333	1.5	0.818182	55.6804	3	3	1	2	1	5	1
39	0	15	30.3	1.87	166	83.5	93	232	190	40	126	71	31.56	5.53274	21	24	32	73.3541	3.5	0.5	0.714286	2.5	2	1	1.5	3	64.4	3	0	0	1	1	1	0
40	1	9	28.54	2.46	145	60	90	62	159	42	105	83	12	2.45926	46	37	29	71.2799	3	0.83	0.444444	1.33333	1.80723	1.5	1.5	1.80723	47.1	3	2	2	2	2	6	1
41	1	13	49.04	2.87	163	130.3	126	193	122	42	105	98	17.72	4.28	27	22	29	72.6554	2	1.2	0.333333	0.666667	0.666667	0.8	1	0.833333	62.4	3	1	1	2	2	4	1
42	1	4	25.25	4.55	109	30	65	165	159	24	102	88	7.7	1.67	27	33	12	70.3728	1.83333	1.63333	0.363636	0.666667	0.734694	1.2	0.66	0.404082	69.3264	3	0	1	1	1	2	0
43	1	14	34.15	2.4	174.5	104	115	148	158	44	113	88	40.81	8.86	81	34	44	68.1795	2	1.28	0.25	0.5	0.78125	1	1.5	1.17188	63.4	3	3	1	1	2	6	1
44	1	12	23.3	1.48	138.5	44.5	60	79	211	50	122	96	4.3	1.01	192	100	70	68.573	2.16667	1.56667	0.307692	0.666667	0.765957	1.2	1.16	0.740426	69.0077	3	3	1	1	1	5	1
45	1	12	21.89	1.23	171	64	71	47	90	49	128	68	70.83	11.89	16	16	7	69.0832	2.83333	1.25	0.176471	0.5	0.72	0.9	1	0.8	59.3	3	3	2	1	1	6	1
		0.333868
